# Supplementary material for: Neonatal Platelets: Lower G12/13 Expression Contributes to Reduced Secretion of Dense Granules
Source: Cells. 2022 Aug 17;11(16):2563. doi: 10.3390/cells11162563 (PMC9406762; doi:10.3390/cells11162563)
Supplement: Supplementary file 1 [file cells-11-02563-s001.zip]

Archive with 1 entries (1 files):
- cells-1851855-supplementary.pdf
